# Supplementary material for: Insights into the genetic basis of retinal detachment
Source: Hum Mol Genet. 2019 Dec 9;29(4):689–702. doi: 10.1093/hmg/ddz294 (PMC7068119; doi:10.1093/hmg/ddz294)
Supplement: SupplementaryTables_R2_ddz294 [file supplementarytables_r2_ddz294.xlsx]

## Sheet: TableS1
Table S1. Retinal detachment or break operation codes in UK Biobank participants (all ancestries) who self-reported retinal detachment
ICD code	RD-SR	RD-SRwithOP	Controls
	N=1754	N=1391	N=457255
ICD10-H33.0	433 (24.68%)	367 (26.38%)	781 (0.17%)
RRD
ICD10-H33.1	11 (0.63%)	9 (0.65%)	49 (0.01%)
Retinoschisis
ICD10-H33.2	367 (20.9%)	318 (22.86%)	462 (0.1%)
Serous detachment
ICD10-H33.3	196 (11.17%)	165 (11.86%)	649 (0.14%)
Retinal break no detachment
ICD10-H33.4	9 (0.5%)	9 (0.65%)	46 (0.01%)
Traction detachment
ICD10-H33.5	63 (3.59%)	54 (3.88%)	63 (0.014%)
Other detachment
ICD9-361	19 (1.08%)	16 (1.15%)	19 (0.004% )
Retinal detachment and defects

## Sheet: TableS2
Table S2.Regions associated with retinal detachment in UK Biobank white British participants (RD-SR-ICD) using a P-value threshold of 5x10-6
SNP	Name	NSignif	Locus	EA	EAF	Effect	SE	P	OR	95%CI_lower	95%CI_upper
						(x102)	(x102)
1:179484502	rs61827668	1	AXDND1	A	77.2	0.132	0.029	4.8e-06	1.13511	1.0764	1.19702
1:183786777	rs114176452	1	RGL1	T	98.9	-0.585	0.124	2.1e-06	0.6444	0.507493	0.818239
2:88415087	rs1441642	1	3’ SMYD1	A	60.6	0.117	0.025	3.2e-06	1.11613	1.06642	1.16816
2:147149389	rs62168444	1	ZEB2--ACVR2A	C	95.7	-0.276	0.061	4.7e-06	0.793852	0.708458	0.889539
3:33174156	rs1135127	3	CRTAP	T	57.4	-0.114	0.025	4e-06	0.900291	0.860222	0.942227
3:66994702	rs11128322	35	LRIG1--KBTBD8	G	77.1	-0.144	0.029	8.9e-07	0.878808	0.833357	0.926737
3:99914829	rs80277094	7	3' TMEM30C	G	81.3	-0.15	0.031	1.6e-06	0.874889	0.826529	0.926078
4:79300406	rs72657077	1	FRAS1	C	98	-0.402	0.087	4.1e-06	0.725779	0.615699	0.85554
4:81267811	rs556246924	1	c4orf22	A	1.4	-0.496	0.108	4.9e-06	0.547395	0.453775	0.660329
4:81970256	rs11942256	17	BMP3&	G	96.2	-0.329	0.064	2.4e-07	0.763348	0.677304	0.860324
4:162996109	rs140229059	1	FSTL5	G	98.9	-0.608	0.125	9.9e-07	0.635278	0.499288	0.808306
6:129820038	rs12193446	1	LAMA2	A	90.4	0.204	0.041	7.8e-07	1.22775	1.13826	1.32428
7:157270130	rs12669108	1	DNAJB6--PTPRN2	A	92.3	0.259	0.055	2.7e-06	1.30761	1.18062	1.44827
8:139909653	rs11992725	35	COL22A1	G	31.9	0.164	0.026	3.1e-10	1.15999	1.10666	1.2159
10:20309485	rs7076757	1	PLXDC2	G	78.7	0.14	0.031	4.4e-06	1.1445	1.08129	1.21142
10:28064920	rs113512743	1	MKX--ARMC4	C	96.2	-0.293	0.064	4.7e-06	0.783964	0.695595	0.883559
10:79619461	rs2579136	116	DLG5	G	70.7	-0.138	0.027	2.4e-07	0.882551	0.840064	0.927187
11:65640562	rs2303385	10	5’EFEMP2	G	36.1	-0.123	0.025	1.1e-06	0.89046	0.851014	0.931733
11:88614856	rs633918	77	GRM5	T	61.9	0.142	0.025	1.6e-08	1.14335	1.09241	1.19667
11:92623608	rs7118363	32	FAT3	A	60.8	0.207	0.025	1.2e-16	1.21727	1.16306	1.27402
11:120055403	rs12792820	7	TRIM29--OAF	T	69.4	-0.128	0.026	1.3e-06	0.890255	0.848967	0.933551
12:48374513	rs1635554	10	COL2A1	G	8.9	-0.21	0.043	1.2e-06	0.808905	0.748995	0.873608
12:132266449	rs113721561	1	SFSWAP	C	98.3	-0.446	0.096	3.2e-06	0.7045	0.587085	0.845397
17:43991643	rs9913462	9	MAPT&	G	89.3	0.187	0.0397	2.6e-06	1.20485	1.11978	1.29637
17:54707917	rs12939240	1	ANKNF1--DGKE	G	69.2	0.122	0.026	3.7e-06	1.12271	1.07065	1.17731
19:17089031	rs73016337	1	CPAMD8	A	98.3	-0.538	0.111	1.2e-06	0.663135	0.536285	0.81999
20:6678883	rs6085655	1	FERMT1--BMP2	G	98.5	-0.499	0.104	1.6e-06	0.680313	0.557941	0.829526

## Sheet: TableS3
Table S3. UK Biobank RD-SR-ICD GWAS summary statistics for the sensitivity analyses of health record (ICD10 H33) subcodes
Locus	SNP	Name	GWAS	EAF	Effect	SE	P	OR	95%CI_lower	95%CI_upper
COL22A1	8:139909653	rs11992725	A	0.319004	0.00158793	0.000254322	4e-10	1.15437	1.10251	1.20867
			B	0.318946	0.00134272	0.000217985	6.5e-10	1.17974	1.11795	1.24495
			C	0.318781	0.000609955	0.000151566	5.7e-05	1.16915	1.08186	1.26348
GMR5	11:88614856	rs633918	A	0.619259	0.00137998	0.000244127	1.7e-08	1.1387	1.08923	1.19043
			B	0.619145	0.000959999	0.000209211	4.6e-06	1.13131	1.07394	1.19175
			C	0.619023	0.000453224	0.000145435	0.0018	1.1287	1.0468	1.21701
FAT3	11:92623608	rs7118363	A	0.608138	0.00201706	0.000242956	9.9e-17	1.21059	1.15825	1.2653
			B	0.607927	0.00113484	0.000208219	4.8e-08	1.15728	1.09888	1.21879
			C	0.607812	0.000657501	0.000144758	5.6e-06	1.19323	1.10707	1.2861
A: All H33* codes included (Ncases=3,977)
B: cases linked to H33.1 and H33.3 removed (Ncases=2,893)
C: cases linked to H33.0 only (Ncases=1,380)
Ncontrols=360,233 in all three analyses

## Sheet: TableS4
Table S4. Genome-wide significant signals for high myopia in UK Biobank white British participants.
SNP	SNP	NSignif	Locus	EA	EAF	Effect	SE	P	PRD-SR-ICD	OR	95%CI_lower	95%CI_upper
2:146929769	rs570124667	119	ZEB2---ACVR2A	A	54.7	0.00827	0.00144	1.3e-08	0.0042	1.17638	1.11343	1.24289
									(+)
2:178661126	rs7584946	32	PDE11A	T	57.1	57.1	0.00144	1.9e-08	0.17	0.858141	0.812193	0.906688
2:233385025	rs2573210	35	PRSS56	G	19.3	0.0146	0.00181	3.9e-16	0.89	1.30401	1.21781	1.39631
3:41199132	rs773929421	1	CTNNB1	A	44.9	-0.008	0.00147	3.5e-08	0.38	0.854392	0.807858	0.903607
6:73643289	rs7744813	27	KCNQ5	C	42.1	-0.0096	0.00145	3.2e-11	5.5e-05	0.826994	0.782578	0.873932
									(-)
6:129820038	rs12193446	21	LAMA2	A	89.9	0.02293	0.00235	7.1e-23	7.8e-07	1.71895	1.56922	1.88298
									(+)
8:60178580	rs72621438	4	TOX	C	64.2	0.00814	0.00148	2.1e-08	0.011	1.17592	1.11114	1.24447
									(+)
10:86021024	rs4517452	74	RGR	T	63.8	-0.01	0.00151	3.7e-11	0.016	0.825891	0.779499	0.875045
									(-)
10:114773608	rs55899248	36	TCF7L2	A	78	-0.0103	0.00171	1.7e-09	0.0086	0.82507	0.772543	0.881168
									(-)
11:40149305	rs11602008	6	LRRC4C	A	83.8	-0.0148	0.00194	1.2e-14	0.12	0.766293	0.711021	0.82586
12:56115585	rs3138142	5	RDH5	C	75.2	0.01117	0.00164	6.9e-12	4e-05	1.25809	1.18126	1.33992
									(+)
12:6954864	rs5442	2	GNB3	G	93.3	-0.0158	0.00284	1.2e-08	0.45	0.75837	0.678884	0.847164
14:54672733	rs547932535	25	BMP4---CDKN3	C	69.8	-0.0087	0.00156	2.7e-08	0.056	0.847724	0.798491	0.899992
15:35005886	rs524952	141	GOLGA8B---GJD2	T	51.7	-0.0145	0.00142	1.2e-24	9e-05	0.75328	0.713545	0.795228
									(-)
15:79379492	rs1007365	141	RASGFRF1---ANKRD34C	T	58	-0.0087	0.00143	1e-09	0.29	0.845407	0.800438	0.892903
16:7460699	rs7184522	11	RBFOX1	A	64.1	-0.01	0.00149	4.5e-12	2.7e-05	0.826902	0.781049	0.875446
									(-)
17:79628479	rs562698611	142	PDE6G	G	35.8	0.01082	0.00148	1.8e-13	0.019	1.22868	1.16148	1.29978
									(+)

## Sheet: TableS5
Table S5. Genome-wide significant signals for cataract operation in UK Biobank white British participants
SNP	Name	NSignif	Locus	EA	EAF	Effect	SE	P	PRD-SR-ICD	OR	95%CI_lower	95%CI_upper
1:51437247	rs3176459	252	CDKN2C	A	66.6	0.00337	0.00052	4.7e-11	0.12	1.07019	1.04865	1.09217
1:155076734	rs7366355	50	3’ EFNA3	C	49	-0.0028	0.00049	1e-08	0.58	0.945708	0.927789	0.963974
1:227172290	rs12593	119	ADCK3	C	53.3	-0.0034	0.00049	5.8e-12	0.1	0.935169	0.917443	0.953238
3:181346937	rs9842371	43	SOX2-0T	C	64.2	-0.0039	0.00051	2e-14	0.064	0.926276	0.907991	0.94493
6:32627160	rs9273404	3	3’ HLA-DQB1	A	53.1	-0.0029	0.00053	3.3e-08	0.62	0.943375	0.924048	0.963106
7:11677840	rs2526099	8	THSD7A	A	52.7	-0.0027	0.0005	4e-08	0.98	0.947688	0.929362	0.966375
7:46214253	rs17172647	47	IGFBP3--LOC730338	A	73.5	-0.0056	0.00057	6.5e-23	0.63	0.896792	0.877007	0.917023
7:127015083	rs62621812	1	ZNF800	G	97.9	-0.0098	0.00177	2.4e-08	0.39	0.834401	0.777854	0.895058
8:9308156	rs7828059	47	LOC157273--TNKS	T	48.6	0.00277	0.00049	1.8e-08	0.16	1.05671	1.03669	1.07712
9:22206987	rs1679013	130	CDKN2B-AS1--DMRTA1	C	54.2	-0.004	0.00051	1.2e-14	0.98	0.924136	0.905909	0.942729
10:29024130	rs1014607	1	BAMBI--LINC01517	G	69.3	0.00291	0.00053	4.4e-08	0.64	1.06032	1.03857	1.08253
11:213740	rs12226698	27	RIC8A	C	95.6	-0.0065	0.00119	4.7e-08	0.64	0.883964	0.843448	0.926426
11:68941192	rs79721202	158	5' LOC338694	T	90.6	-0.0092	0.00084	5.4e-28	0.33	0.841864	0.814538	0.870108
15:28230318	rs1800407	66	OCA2	C	91.4	-0.0056	0.00087	1.3e-10	0.016	0.897976	0.867795	0.929208
									(-)
16:69885166	rs4985447	163	WWP2	G	49.8	-0.0032	0.00049	8e-11	0.87	0.938776	0.920986	0.956909
17:40824339	rs200210041	55	PLEKHH3	G	98.6	0.0115	0.00208	3e-08	0.85	1.29132	1.18881	1.40267
17:79564930	rs71373084	86	NPLOC4	C	64.2	-0.0036	0.00051	2e-12	0.012	0.931733	0.91334	0.950497
									(-)
17:81062985	rs28627461	36	3' METRNL	A	31.9	-0.0039	0.00054	5.8e-13	0.39	0.925242	0.905971	0.944922
20:10683666	rs2057052	4	JAG1-- LOC101929395	A	15.8	0.00387	0.00067	1.2e-08	0.73	1.07827	1.05054	1.10673
20:19457268	rs4814857	146	SLC24A3	A	84.2	-0.0089	0.00067	7e-40	0.24	0.844367	0.822476	0.866839

## Sheet: TableS6
Table S6. Look-up in the rhegmatogenous retinal detachment (RRD) GWAS of index variants associated with RD-SR-ICD in UK Biobank
SNP	Locus	EA	Data set	EAF%	Effect	SE	P	OR	95%CI_lower	95%CI_upper
					(x102)	(x102)
8:139909653	COL22A1	G	UKBB	32.1	1.205	0.206	4.5x10-9	1.14065	1.09077	1.19281
(rs11992725)			RRD-Scottish	31.1	0.086	0.428	0.84	1.00951	0.920983	1.10654
			RRD-London	32.7	1.059	0.3996	0.008	1.10541	1.02588	1.19111
11:88614856	GRM5	T	UKBB	62.2	1.066	0.199	1.1x10-7	1.1275	1.07957	1.17755
(rs633918)			RRD-Scottish	59.1	0.805	0.41	0.05	1.09343	1.00049	1.195
			RRD-London	62.7	0.061	0.406	0.88	1.00586	0.931751	1.08587
11:92623608	FAT3	A	UKBB	61.2	1.506	0.199	3.1x10-14	1.18574	1.13535	1.23836
(rs7118363)			RRD-Scottish	60.1	1.191	0.42	4.5x10-3	1.14206	1.04268	1.2509
			RRD-London	61.4	1.087	0.387	4.9x10-3	1.11094	1.03282	1.19497

## Sheet: TableS7
Table S7. Regions associated with retinal detachment in the combined UK Biobank and clinical datasets at a P-value threshold of 10-6.
SNP	NSignf	Locus	EA	EAF%	Effect	SE	P	DIR (Phet)
1:119729001	1	LOC101929147	A	97	-0.0232	0.0047	8.8e-07	--- (0.06)
1:219759682	41	5’ ZC3H11B	T	37.3	0.01	0.0016	1.3e-09	+++ (0.23)
2:186293957	1	ZNF804A--FSIP2	T	92.3	-0.0154	0.003	3.46e-07	--- (0.08)
4:81952637	93	BMP3	A	2.94	0.0317	0.0047	1.2e-11	+++ (0.65)
4:89753225	1	FAM13A	A	78.7	0.0095	0.0019	8.92e-07	+++ (0.8)
5:98804516	55	CHD1--LOC102724855	A	1.59	0.0337	0.0063	7.27e-08	+++ (0.91)
6:129820038	1	LAMA2	A	90.6	0.0145	0.0027	1.26e-07	+++ (0.32)
7:21768231	5	DNAH11	A	29.7	-0.0086	0.0017	7.33e-07	--- (0.13)
8:22713081	1	PEBP4	A	1.2	0.1022	0.0201	3.8e-07	+?? (NA)
8:61713231	1	CHD7	A	39.4	0.008	0.0016	8.29e-07	+++ (0.92)
8:139909653	19	COL22A1	A	68	-0.0101	0.0017	2.1e-09	--- (0.07)
10:79579222	119	DLG5	A	29.1	0.0102	0.0017	3.67e-09	+++ (0.88)
10:96038686	33	PLCE1	A	43.4	0.0095	0.0016	3.64e-09	+++ (0.4)
11:65640906	10	5' EFEMP2	T	64	0.0091	0.0016	3.5e-08	+++ (0.053)
11:88911696	52	TYR	A	36.5	0.0101	0.0016	1.01e-09	+++ (0.77)
11:92601909	32	FAT3	A	62.9	0.0143	0.0016	3.13e-18	+++ (0.64)
11:120030227	18	TRIM29--OAF	T	68.9	-0.0095	0.0017	2.39e-08	--- (0.93)
12:48404636	7	5' COL2A1	T	91.3	0.0154	0.0028	4.72e-08	+++ (0.2)
14:43793371	3	LRFN5--FSCB	T	1.1	0.089	0.0171	2.03e-07	??+ (NA)
14:54423053	1	BMP4	A	6	-0.0085	0.0016	1.31e-07	--- (0.13)
15:74241624	24	LOXL1	A	53.1	0.0097	0.0017	3.33e-08	++?* (0.29)
15:93747029	19	RGMA--MCTP2	T	72.1	0.009	0.0018	3.22e-07	+++ (0.81)
15:96170743	14	LINC0024--NR2F2-AS1	T	45.8	0.0079	0.0016	6.95e-07	+++ (0.86)
16:62221906	1	CDH8--CDH11	A	43.8	0.0088	0.0018	7e-07	++? (0.72)
17:18151611	1	FLII	A	33.7	-0.0092	0.0019	8.04e-07	--? (0.63)
20:6678883	1	CASC20--BMP2	A	1.5	0.042	0.0082	3.18e-07	?+? (NA)
* rs12441130 present in the three studies DIR T allele +++ P=3.68 E-08; Phet 0.115

## Sheet: TableS8
Table S8. Conditional analyses at the BMP3 locus (combined UK Biobank and clinical datasets meta-analysis).
variant	Lead variants FUMA	Position	refA	freq	b	se	p	n	freq_geno	conditioning on	bC	bC_se	pC
rs28420618	Lead variants FUMA	4:81911064	T	0.8923	-0.0147	0.0026	9.548e-09	64051.2	0.892411	rs74764079	-0.0103135	0.00260063	7.31554e-05
rs28416900	Top association after conditioning on rs74764079	4:81911064	C	0.1045	0.015	0.0026	7.003e-09	65776.2	0.104765	rs74764079	0.010465	0.00260064	5.72104e-05
rs74764079	Lead variants FUMA	4:81952637	A	0.0293	0.0317	0.0047	1.199e-11	66217.1	0.0266901	rs28420618	0.0250518	0.00470158	9.90927e-08

## Sheet: TableS9
Table S9.Credible sets of causal variants at the 11 RD GWAMA loci using "Wakefield" approximate Bayes factors
			Top five credible
Genomic risk locus	lead variant	credible set size	SNP	PPA	log10abf
1	rs4373767	27	rs4373767	0.122029	6.97856
	rs4373767		rs10863467	0.0827634	6.80994
	rs4373767		rs7526373	0.0563518	6.64301
	rs4373767		rs11118343	0.0563518	6.64301
	rs4373767		rs2050594	0.0563518	6.64301
2	rs28420618	837	rs28416900	0.028599	2.22223
			rs11099457	0.024405	2.15336
			rs28420618	0.022676	2.12145
			rs963322	0.019225	2.04974
			rs329401	0.016252	1.97678
	rs74764079	12	rs74764079	0.187928	5.08249
			rs72868593	0.119414	4.88555
			rs72870282	0.11098	4.85374
			rs72868591	0.097929	4.79941
			rs72870298	0.075326	4.68544
3	rs11992725	15	rs11992725	0.15788	6.18715
	rs1248634		rs28489084	0.111551	6.0363
	rs11187838		rs7000425	0.111551	6.0363
	rs7940691		rs28750143	0.0790905	5.88695
	rs1042602		rs2318344	0.0790905	5.88695
4	rs1248634	106	rs2801822	0.0198361	6.3395
			rs7918982	0.0198361	6.3395
			rs1270911	0.0198361	6.3395
			rs1248631	0.0198361	6.3395
			rs1248636	0.0198361	6.3395
5	rs11187838	25	rs61886339	0.0990207	6.18715
			rs11187838	0.0914033	6.15239
			rs2274225	0.0699639	6.0363
			rs7081879	0.0699639	6.0363
			rs12258052	0.0699639	6.0363
6	rs7940691	12	rs7940691	0.27882	5.52195
			rs2303385	0.27882	5.52195
			rs625652	0.195862	5.36857
			rs11227310	0.0495915	4.77203
			rs11227313	0.0355228	4.62713
7	rs1042602	62	rs1042602	0.758824	7.14888
			rs11018488	0.0642662	6.07673
			rs12285584	0.0336403	5.7956
			rs12295166	0.0336403	5.7956
			rs543742	0.0130381	5.38396
8	rs10765567	4	rs10830952	0.319343	15.8327
			rs10765567	0.319343	15.8327
			rs10765568	0.319343	15.8327
			rs7101614	0.0205926	14.6421
9	rs11217712	18	rs12792820	0.145102	5.30455
			rs11217712	0.145102	5.30455
			rs12791393	0.104671	5.16271
			rs2076765	0.0757672	5.02236
			rs12808972	0.0757672	5.02236
10	rs9651980	11	rs9651980	0.454028	5.29568
			rs78239819	0.173292	4.87737
			rs1793959	0.0820643	4.55275
			rs80130819	0.0687402	4.47581
			rs11613879	0.0484026	4.32346
11	rs4243042	24	rs4243042	0.298092	5.59275
			rs750460	0.213552	5.4479
			rs11638944	0.110741	5.16271
			rs12441130	0.0631286	4.91862
			rs12440667	0.0582266	4.88352

## Sheet: TableS10
Table S10.Finemapping results for the COL22A1, FAT3 and GRM5 loci from the UK Biobank retinal detachment RD-SR-ICD GWAS
Genomic Locus	index	cred_set_rs11992725	PIP	log10BF
COL22A1	1	rs11992725	0.115026	1.27822
	2	rs28750143	0.0897836	1.1584
	3	rs4595154	0.0777805	1.09039
	4	rs10105755	0.075138	1.07414
	5	rs62528845	0.0742539	1.06858
	6	rs10094560	0.0742361	1.06847
	7	rs28531929	0.0724489	1.05705
	8	rs7000425	0.0702417	1.04258
	9	rs28489084	0.0697477	1.03928
	10	rs6999051	0.0618298	0.983268
	11	rs2318347	0.0583635	0.95661
	12	rs2318346	0.0572393	0.947645
	13	rs2318344	0.0366216	0.744293
	14	rs7836870	0.0267641	0.603687
Genomic Locus	index	cred_set_rs633918	PIP	log10BF
GRM5	1	rs633918	0.113309	2.47175
	2	rs557803	0.109765	2.45621
	3	rs589645	0.0988685	2.40552
	4	rs543742	0.0829224	2.32152
	5	rs661706	0.079946	2.30424
	6	rs587303	0.0698104	2.2406
	7	rs644251	0.0544565	2.12562
	8	rs672981	0.0540493	2.12218
	9	rs584412	0.0502234	2.08854
	10	rs604179	0.0478602	2.06653
	11	rs607229	0.01388	1.51371
	12	rs685438	0.012774	1.47717
	13	rs316097	0.0115364	1.43236
	14	rs316092	0.0112448	1.42112
	15	rs588325	0.00820792	1.28307
	16	rs661177	0.00775479	1.25821
	17	rs11021570	0.00755046	1.24652
	18	rs7927169	0.00739299	1.2373
	19	rs514641	0.00721047	1.22636
	20	rs59185944	0.00717481	1.22419
	21	rs12788490	0.00660484	1.188
	22	rs2648640	0.0052936	1.09131
	23	rs11018488	0.00520942	1.08431
	24	rs1603897	0.00442039	1.01264
	25	rs34096746	0.00431541	1.00216
	26	rs585473	0.00409867	0.979682
	27	rs7939942	0.00404921	0.974388
	28	rs7929744	0.00386868	0.954501
	29	rs1603895	0.00350097	0.910967
	30	rs12787863	0.00350055	0.910914
	31	rs34729934	0.00346387	0.906323
	32	rs2047512	0.00343053	0.902108
	33	rs34066725	0.00340767	0.899195
	34	rs12222022	0.00337961	0.895591
	35	rs2201928	0.00324967	0.878508
	36	rs68129285	0.00318012	0.869082
	37	rs11021304	0.00290309	0.829378
	38	rs56273627	0.00278548	0.811367
	39	rs10501687	0.00277256	0.809342
	40	rs17182184	0.00274437	0.804891
	41	rs585423	0.00270905	0.79925
	42	rs640211	0.0025627	0.775067
	43	rs493306	0.0024512	0.7557
	44	rs12798740	0.00233897	0.735297
	45	rs10830204	0.00228969	0.726026
	46	rs598758	0.00222878	0.714291
	47	rs534256	0.00197939	0.662647
	48	rs650222	0.00177701	0.615717
Genomic Locus	index	cred_set_rs7118363	PIP	log10BF
FAT3	1	rs7118363	0.268626	2.27045
	2	rs7101614	0.237752	2.19947
	3	rs10765568	0.167006	2.00753
	4	rs10765567	0.14577	1.93753
	5	rs10830952	0.126016	1.86436

[truncated: 7 more sheets: TableS11, TableS12, TableS13, TableS14, TableS15, TableS16, TableS17]
